# Supplementary material for: Cryptosporidiosis Modulates the Gut Microbiome and Metabolism in a Murine Infection Model
Source: Metabolites. 2021 Jun 11;11(6):380. doi: 10.3390/metabo11060380 (PMC8230837; doi:10.3390/metabo11060380)
Supplement: Supplementary file 1 [file metabolites-11-00380-s001.zip]

Archive with 4 entries (4 files):
- SD1_Cryptosporidiosis Microbiome response_Intestine.xlsx
- SD2_Cryptosporidiosis host response_Intestine.xlsx
- SD3_Cryptosporidiosis host response_Serum-Liver.xlsx
- Supplementary materials_Cryptosporidium Interactomics_Metabolites_Final copy.pdf
